# Supplementary material for: A Rare Case of Osteomyelitis of an Ankle Caused by Mycobacterium chelonae
Source: Antibiotics (Basel). 2023 Jan 6;12(1):97. doi: 10.3390/antibiotics12010097 (PMC9854486; doi:10.3390/antibiotics12010097)
Supplement: Supplementary file 1 [file antibiotics-12-00097-s001.zip]

Archive with 1 entries (1 files):
- antibiotics-2118052-supplementary.pdf
